# Supplementary material for: Improved Diazo-Transfer Reaction for DNA-Encoded Chemistry and Its Potential Application for Macrocyclic DEL-Libraries
Source: Molecules. 2021 Mar 22;26(6):1790. doi: 10.3390/molecules26061790 (PMC8004608; doi:10.3390/molecules26061790)
Supplement: Supplementary file 1 [file molecules-26-01790-s001.zip]

Archive with 1 entries (1 files):
- Supporting Information_revised.pdf
